# Supplementary material for: Human and Mouse Bone Marrow CD45+ Erythroid Cells Have a Constitutive Expression of Antibacterial Immune Response Signature Genes
Source: Biomedicines. 2025 May 17;13(5):1218. doi: 10.3390/biomedicines13051218 (PMC12108605; doi:10.3390/biomedicines13051218)
Supplement: Supplementary file 1 [file biomedicines-13-01218-s001.zip]

Archive with 3 entries (3 files):
- Supplementary Figures S1-S2.pdf
- Supplementary Table S1 - NanoString_Hs_GEX.xlsx
- Supplementary Table S2 - NanoString_Mm_GEX_Filtered.xlsx
