# Supplementary material for: Human and Mouse Bone Marrow CD45+ Erythroid Cells Have a Constitutive Expression of Antibacterial Immune Response Signature Genes
Source: Biomedicines. 2025 May 17;13(5):1218. doi: 10.3390/biomedicines13051218 (PMC12108605; doi:10.3390/biomedicines13051218)
Supplement: Supplementary file 1 [file biomedicines-13-01218-s001.zip › Supplementary Table S1 - NanoString_Hs_GEX.xlsx]

## Sheet: GEX
Gene	Eb BM N 1	Eb BM N 2	Eb BM N 3	Eb BM N 4
ABCB1	6,93	7,22	7,77	9,40
ABL1	43,53	52,63	61,18	49,11
ADA	38,59	26,83	33,99	20,90
AHR	18,80	19,61	36,90	28,21
AICDA	10,88	4,13	14,57	13,58
AIRE	17,81	13,42	15,54	17,76
APP	28,69	44,38	82,55	25,08
ARG1	234,49	177,51	327,27	140,03
ARG2	6,93	12,38	15,54	6,27
ARHGDIB	84,10	167,19	210,73	79,42
ATG10	40,57	38,18	35,93	37,62
ATG12	24,74	19,61	22,34	22,99
ATG16L1	32,65	35,09	41,76	60,61
ATG5	133,57	118,68	126,25	138,98
ATG7	31,66	29,93	45,64	24,03
ATM	14,84	15,48	26,22	11,49
B2M	3086,98	2795,71	5641,25	3450,54
B3GAT1	11,87	2,06	8,74	8,36
BATF	9,89	6,19	4,86	4,18
BATF3	8,90	5,16	9,71	10,45
BAX	147,42	200,21	141,78	152,57
BCAP31	78,16	101,14	91,29	79,42
BCL10	146,43	162,03	152,47	155,70
BCL2	8,90	3,10	8,74	5,22
BCL2L11	81,13	114,55	107,79	115,99
BCL3	6,93	8,26	7,77	12,54
BCL6	10,88	12,38	32,05	10,45
BID	17,81	12,38	23,31	9,40
BLNK	8,90	8,26	14,57	8,36
BST1	10,88	29,93	35,93	13,58
BST2	17,81	14,45	16,51	12,54
BTK	48,48	37,15	33,99	47,02
BTLA	7,92	8,26	14,57	12,54
C14orf166	1017,12	1046,46	862,36	903,91
C1QA	17,81	8,26	18,45	13,58
C1QB	8,90	16,51	22,34	6,27
C1QBP	883,55	776,07	666,19	721,04
C1R	5,94	2,06	3,88	2,09
C1S	4,95	2,06	5,83	5,22
C2	9,89	6,19	10,68	9,40
C3	10,88	6,19	7,77	10,45
C4A/B	18,80	13,42	15,54	19,85
C4BPA	8,90	6,19	11,65	10,45
C5	27,70	19,61	27,19	16,72
C6	16,82	16,51	16,51	22,99
C7	7,92	6,19	4,86	8,36
C8A	4,95	8,26	4,86	11,49
C8B	6,93	6,19	6,80	3,13
C8G	9,89	4,13	10,68	9,40
C9	6,93	6,19	7,77	3,13
CAMP	4,95	6,19	3,88	1,04
CARD9	13,85	4,13	10,68	5,22
CASP1	9,89	10,32	13,60	11,49
CASP10	2,97	5,16	4,86	6,27
CASP2	177,11	235,30	196,17	227,81
CASP3	113,78	125,91	107,79	93,00
CASP8	31,66	43,34	36,90	21,94
CCBP2	13,85	31,99	23,31	30,30
CCL11	9,89	10,32	19,42	17,76
CCL13	17,81	10,32	12,62	21,94
CCL15	8,90	12,38	8,74	12,54
CCL16	12,86	5,16	7,77	7,31
CCL18	7,92	7,22	9,71	12,54
CCL19	14,84	8,26	13,60	10,45
CCL2	3,96	7,22	6,80	8,36
CCL20	9,89	9,29	10,68	8,36
CCL22	11,87	12,38	16,51	17,76
CCL23	10,88	3,10	3,88	5,22
CCL24	12,86	10,32	16,51	11,49
CCL26	5,94	7,22	5,83	4,18
CCL3	49,47	55,73	21,36	19,85
CCL4	33,64	42,31	18,45	17,76
CCL5	7,92	10,32	17,48	5,22
CCL7	4,95	8,26	7,77	6,27
CCL8	7,92	3,10	6,80	8,36
CCND3	187,00	204,34	150,52	150,48
CCR1	12,86	11,35	11,65	22,99
CCR10	6,93	4,13	8,74	10,45
CCR2	8,90	2,06	7,77	4,18
CCR5	5,94	5,16	6,80	13,58
CCR6	7,92	5,16	19,42	9,40
CCR7	14,84	14,45	13,60	11,49
CCR8	6,93	10,32	7,77	6,27
CCRL1	5,94	11,35	4,86	11,49
CCRL2	137,53	99,07	163,15	140,03
CD14	10,88	3,10	2,91	6,27
CD160	13,85	9,29	15,54	16,72
CD163	7,92	4,13	10,68	12,54
CD164	419,51	434,48	480,71	497,41
CD19	47,49	45,41	55,35	51,20
CD1A	7,92	1,03	8,74	8,36
CD1D	7,92	4,13	9,71	14,63
CD2	3,96	2,06	7,77	4,18
CD209	1,98	4,13	6,80	2,09
CD22	4,95	15,48	6,80	6,27
CD24	10,88	36,12	67,98	11,49
CD244	16,82	12,38	18,45	17,76
CD247	11,87	6,19	9,71	10,45
CD27	14,84	13,42	8,74	7,31
CD274	9,89	4,13	9,71	11,49
CD276	16,82	6,19	25,25	14,63
CD28	11,87	8,26	12,62	7,31
CD34	3,96	6,19	1,94	4,18
CD36	3806,28	3072,29	3764,07	4006,48
CD3D	4,95	6,19	6,80	5,22
CD3E	9,89	17,54	10,68	11,49
CD3EAP	11,87	4,13	12,62	10,45
CD4	18,80	13,42	20,39	20,90
CD40	11,87	6,19	10,68	6,27
CD40LG	11,87	19,61	25,25	24,03
CD44	217,67	216,72	316,59	317,68
CD45R0	17,81	21,67	21,36	12,54
CD45RA	13,85	9,29	8,74	9,40
CD45RB	12,86	14,45	14,57	9,40
CD46	201,84	206,40	223,36	230,94
CD48	20,78	19,61	22,34	17,76
CD5	8,90	9,29	9,71	9,40
CD53	12,86	30,96	23,31	14,63
CD55	19,79	15,48	39,82	20,90
CD58	427,43	341,60	406,90	473,38
CD59	856,83	834,90	894,40	832,85
CD6	12,86	11,35	9,71	11,49
CD7	2,97	5,16	8,74	4,18
CD70	7,92	7,22	8,74	5,22
CD74	75,20	131,07	125,27	45,98
CD79A	19,79	44,38	29,13	8,36
CD79B	15,83	15,48	28,16	19,85
CD80	10,88	8,26	4,86	7,31
CD81	102,90	215,69	102,94	101,36
CD82	51,45	75,34	96,14	55,38
CD83	25,72	56,76	47,59	26,12
CD86	4,95	1,03	6,80	6,27
CD8A	2,97	7,22	13,60	7,31
CD8B	5,94	3,10	4,86	1,04
CD9	5,94	13,42	10,68	6,27
CD96	20,78	34,06	45,64	34,48
CD97	22,76	48,50	47,59	20,90
CD99	580,79	371,52	354,46	375,15
CDH5	7,92	5,16	6,80	5,22
CDKN1A	21,77	19,61	23,31	15,67
CEACAM1	7,92	10,32	18,45	9,40
CEACAM6	40,57	94,94	136,93	35,53
CEACAM8	12,86	22,70	43,70	10,45
CEBPB	31,66	35,09	38,84	17,76
CFB	18,80	16,51	13,60	18,81
CFD	14,84	12,38	21,36	3,13
CFH	10,88	5,16	13,60	8,36
CFI	17,81	6,19	13,60	11,49
CFP	9,89	19,61	8,74	14,63
CHUK	127,63	155,83	111,68	119,13
CIITA	1,98	7,22	3,88	3,13
CISH	10,88	6,19	9,71	4,18
CLEC4A	8,90	5,16	11,65	12,54
CLEC4E	19,79	10,32	14,57	13,58
CLEC5A	12,86	19,61	40,79	9,40
CLEC6A	10,88	6,19	4,86	6,27
CLEC7A	9,89	8,26	8,74	8,36
CLU	13,85	2,06	21,36	15,67
CMKLR1	10,88	6,19	8,74	8,36
CR1	128,62	75,34	191,31	115,99
CR2	8,90	10,32	7,77	6,27
CRADD	38,59	31,99	29,13	40,75
CSF1	11,87	17,54	19,42	12,54
CSF1R	3,96	4,13	4,86	6,27
CSF2	9,89	2,06	9,71	9,40
CSF2RB	15,83	57,79	29,13	32,39
CSF3R	16,82	25,80	50,50	10,45
CTLA4-TM	3,96	4,13	7,77	5,22
CTLA4_all	6,93	4,13	5,83	3,13
CTNNB1	163,25	209,50	270,94	259,16
CTSC	84,10	121,78	115,56	45,98
CTSG	161,27	512,91	1231,38	164,06
CTSS	52,44	90,82	58,27	27,17
CUL9	30,67	30,96	36,90	27,17
CX3CL1	12,86	13,42	10,68	10,45
CX3CR1	4,95	8,26	4,86	10,45
CXCL1	32,65	21,67	28,16	24,03
CXCL10	8,90	3,10	7,77	12,54
CXCL11	3,96	4,13	4,86	7,31
CXCL12	13,85	4,13	7,77	12,54
CXCL13	6,93	4,13	4,86	5,22
CXCL2	32,65	34,06	36,90	28,21
CXCL9	6,93	4,13	17,48	10,45
CXCR1	8,90	5,16	6,80	6,27
CXCR2	13,85	15,48	22,34	10,45
CXCR3	16,82	11,35	10,68	5,22
CXCR4	95,97	201,24	274,83	41,80
CXCR6	2,97	2,06	4,86	7,31
CYBB	54,42	60,89	33,99	38,66
DEFB1	10,88	9,29	9,71	16,72
DEFB103A	15,83	3,10	12,62	13,58
DEFB103B	7,92	10,32	16,51	9,40
DEFB4A	9,89	13,42	18,45	16,72
DPP4	6,93	5,16	12,62	6,27
DUSP4	11,87	4,13	6,80	4,18
EBI3	2,97	4,13	5,83	5,22
EDNRB	5,94	3,10	9,71	8,36
EGR1	7,92	11,35	17,48	14,63
EGR2	4,95	2,06	8,74	6,27
ENTPD1	10,88	7,22	7,77	9,40
EOMES	15,83	9,29	10,68	9,40
ETS1	16,82	29,93	22,34	10,45
FADD	4,95	8,26	11,65	5,22
FAS	6,93	9,29	10,68	10,45
FCAR	7,92	3,10	7,77	8,36
FCER1A	22,76	36,12	69,92	18,81
FCER1G	15,83	14,45	13,60	12,54
FCGR1A/B	6,93	1,03	7,77	6,27
FCGR2A	3,96	6,19	13,60	4,18
FCGR2A/C	39,58	24,77	60,21	30,30
FCGR2B	12,86	9,29	8,74	5,22
FCGR3A/B	22,76	17,54	8,74	10,45
FCGRT	323,54	268,32	228,21	228,85
FKBP5	283,96	320,96	253,46	277,97
FN1	6,93	2,06	6,80	5,22
FOXP3	4,95	8,26	5,83	6,27
FYN	20,78	13,42	19,42	6,27
GATA3	9,89	13,42	14,57	12,54
GBP1	7,92	8,26	8,74	3,13
GBP5	3,96	8,26	4,86	3,13
GFI1	8,90	21,67	45,64	15,67
GNLY	5,94	5,16	12,62	11,49
GP1BB	34,63	27,86	32,05	21,94
GPI	33,64	69,14	54,38	29,26
GPR183	21,77	24,77	16,51	6,27
GZMA	15,83	15,48	30,10	12,54
GZMB	7,92	4,13	5,83	3,13
GZMK	13,85	8,26	14,57	9,40
HAMP	8,90	9,29	6,80	2,09
HAVCR2	6,93	5,16	4,86	3,13
HFE	8,90	7,22	6,80	13,58
HLA-A	82,12	104,23	159,26	108,68
HLA-B	57,39	90,82	261,23	99,27
HLA-C	86,08	66,05	141,78	24,03
HLA-DMA	21,77	36,12	26,22	17,76
HLA-DMB	11,87	14,45	8,74	6,27
HLA-DOB	10,88	29,93	14,57	16,72
HLA-DPA1	38,59	83,59	79,63	32,39
HLA-DPB1	46,50	102,17	93,23	37,62
HLA-DQA1	11,87	4,13	21,36	3,13
HLA-DQB1	9,89	3,10	14,57	3,13
HLA-DRA	63,32	121,78	94,20	41,80
HLA-DRB1	11,87	12,38	21,36	11,49
HLA-DRB3	16,82	35,09	23,31	10,45
HRAS	20,78	23,74	29,13	25,08
ICAM1	23,75	24,77	19,42	16,72
ICAM2	27,70	22,70	33,99	10,45
ICAM3	29,68	78,43	85,46	27,17
ICAM4	58,38	58,82	74,78	83,60
ICAM5	4,95	6,19	11,65	6,27
ICOS	17,81	12,38	19,42	13,58
ICOSLG	9,89	7,22	9,71	7,31
IDO1	8,90	12,38	11,65	16,72
IFI16	13,85	20,64	16,51	13,58
IFI35	15,83	21,67	17,48	14,63
IFIH1	26,71	31,99	34,96	32,39
IFIT2	4,95	11,35	8,74	16,72
IFITM1	18,80	29,93	28,16	10,45
IFNA1/13	5,94	3,10	12,62	8,36
IFNA2	7,92	11,35	15,54	10,45
IFNAR1	10,88	5,16	5,83	9,40
IFNAR2	63,32	56,76	65,07	59,56
IFNB1	2,97	7,22	1,94	4,18
IFNG	3,96	4,13	2,91	3,13
IFNGR1	26,71	42,31	39,82	28,21
IGF2R	26,71	25,80	28,16	19,85
IKBKAP	48,48	66,05	40,79	45,98
IKBKB	28,69	17,54	26,22	22,99
IKBKE	6,93	9,29	19,42	11,49
IKBKG	40,57	59,86	56,33	55,38
IKZF1	69,26	63,98	87,40	81,51
IKZF2	11,87	12,38	16,51	9,40
IKZF3	4,95	2,06	4,86	6,27
IL10	6,93	7,22	6,80	3,13
IL10RA	21,77	29,93	19,42	10,45
IL11RA	3,96	4,13	3,88	6,27
IL12A	8,90	12,38	15,54	14,63
IL12B	2,97	1,03	2,91	4,18
IL12RB1	18,80	12,38	19,42	9,40
IL13	1,98	3,10	4,86	11,49
IL13RA1	8,90	7,22	12,62	10,45
IL15	14,84	12,38	16,51	14,63
IL16	14,84	13,42	18,45	9,40
IL17A	8,90	4,13	5,83	6,27
IL17B	8,90	5,16	9,71	6,27
IL17F	10,88	3,10	5,83	6,27
IL18	28,69	21,67	31,08	16,72
IL18R1	16,82	10,32	12,62	9,40
IL18RAP	3,96	6,19	10,68	6,27
IL19	5,94	9,29	3,88	3,13
IL1A	6,93	8,26	3,88	3,13
IL1B	51,45	55,73	25,25	37,62
IL1R1	16,82	13,42	28,16	26,12
IL1R2	13,85	13,42	12,62	13,58
IL1RAP	10,88	11,35	13,60	9,40
IL1RL1	4,95	8,26	13,60	11,49
IL1RL2	4,95	2,06	7,77	5,22
IL1RN	10,88	5,16	6,80	5,22
IL2	3,96	10,32	5,83	12,54
IL20	13,85	7,22	10,68	11,49
IL21	3,96	8,26	1,94	11,49
IL21R	8,90	9,29	16,51	14,63
IL22	6,93	10,32	20,39	14,63
IL22RA2	3,96	7,22	6,80	7,31
IL23A	5,94	13,42	16,51	9,40
IL23R	10,88	6,19	5,83	5,22
IL26	6,93	6,19	2,91	8,36
IL27	1,98	3,10	2,91	1,04
IL28A	8,90	8,26	8,74	11,49
IL28A/B	7,92	7,22	7,77	9,40
IL29	7,92	4,13	1,94	4,18
IL2RA	4,95	8,26	6,80	4,18
IL2RB	18,80	15,48	12,62	12,54
IL2RG	20,78	46,44	48,56	21,94
IL3	7,92	5,16	11,65	8,36
IL32	28035,08	18646,35	20594,60	24144,40
IL4	10,88	2,06	10,68	6,27
IL4R	11,87	19,61	24,28	8,36
IL5	3,96	6,19	4,86	6,27
IL6	4,95	1,03	6,80	6,27
IL6R	6,93	5,16	14,57	12,54
IL6ST	53,43	60,89	126,25	76,28
IL7	10,88	11,35	20,39	6,27
IL7R	8,90	5,16	7,77	6,27
IL8	506,58	674,93	638,03	256,02
IL9	1,98	1,03	1,94	2,09
ILF3	742,06	789,49	778,84	815,09
IRAK1	71,24	69,14	73,81	72,10
IRAK2	10,88	12,38	10,68	10,45
IRAK3	8,90	9,29	10,68	8,36
IRAK4	37,60	27,86	41,76	32,39
IRF1	67,28	75,34	130,13	126,44
IRF3	21,77	18,58	14,57	20,90
IRF4	6,93	18,58	13,60	9,40
IRF5	2,97	7,22	14,57	10,45
IRF7	7,92	6,19	11,65	5,22
IRF8	7,92	17,54	13,60	8,36
IRGM	3,96	2,06	10,68	7,31
ITGA2B	13,85	24,77	37,87	17,76
ITGA4	202,83	254,91	262,20	281,10
ITGA5	8,90	9,29	11,65	11,49
ITGA6	7,92	9,29	16,51	9,40
ITGAE	63,32	55,73	58,27	59,56
ITGAL	12,86	4,13	9,71	5,22
ITGAM	8,90	12,38	16,51	6,27
ITGAX	7,92	6,19	15,54	5,22
ITGB1	583,76	466,47	467,11	531,90
ITGB2	19,79	16,51	32,05	10,45
ITLN1	42,54	35,09	77,69	115,99
ITLN2	10,88	3,10	2,91	4,18
JAK1	48,48	97,01	87,40	67,92
JAK2	233,50	216,72	286,48	288,42
JAK3	14,84	17,54	16,51	14,63
KCNJ2	10,88	7,22	9,71	8,36
KIR3DL1	5,94	2,06	9,71	11,49
KIR3DL2	12,86	5,16	7,77	10,45
KIR3DL3	6,93	4,13	5,83	9,40
KIR_Activating_Subgroup_1	10,88	3,10	7,77	6,27
KIR_Activating_Subgroup_2	12,86	15,48	13,60	15,67
KIR_Inhibiting_Subgroup_1	8,90	4,13	9,71	9,40
KIR_Inhibiting_Subgroup_2	5,94	6,19	5,83	10,45
KIT	23,75	41,28	27,19	36,57
KLRAP1	12,86	10,32	13,60	24,03
KLRB1	11,87	16,51	8,74	9,40
KLRC1	11,87	5,16	12,62	6,27
KLRC2	10,88	2,06	11,65	7,31
KLRC3	5,94	3,10	1,94	6,27
KLRC4	13,85	8,26	14,57	10,45
KLRD1	15,83	12,38	19,42	15,67
KLRF1	3,96	7,22	8,74	7,31
KLRF2	7,92	6,19	15,54	9,40
KLRG1	9,89	6,19	7,77	6,27
KLRG2	10,88	16,51	20,39	15,67
KLRK1	8,90	4,13	8,74	8,36
LAG3	8,90	6,19	9,71	9,40
LAIR1	12,86	26,83	37,87	10,45
LAMP3	8,90	5,16	11,65	7,31
LCK	3,96	7,22	10,68	7,31
LCP2	42,54	49,54	72,83	39,71
LEF1	14,84	23,74	16,51	22,99
LGALS3	4342,54	3402,54	4612,83	4855,01
LIF	5,94	6,19	9,71	6,27
LILRA1	6,93	6,19	12,62	9,40
LILRA2	8,90	10,32	14,57	6,27
LILRA3	37,60	40,25	50,50	44,93
LILRA4	11,87	8,26	8,74	12,54
LILRA5	12,86	14,45	11,65	14,63
LILRA6	4,95	11,35	13,60	18,81
LILRB1	3,96	6,19	5,83	2,09
LILRB2	20,78	18,58	15,54	17,76
LILRB3	6,93	8,26	5,83	7,31
LILRB4	6,93	8,26	9,71	11,49
LILRB5	5,94	4,13	6,80	7,31
LITAF	10,88	10,32	12,62	15,67
LTA	11,87	10,32	10,68	15,67
LTB4R	18,80	19,61	18,45	26,12
LTB4R2	20,78	24,77	24,28	21,94
LTBR	12,86	15,48	12,62	11,49
LTF	16,82	8,26	24,28	15,67
LY96	4,95	4,13	3,88	5,22
MAF	13,85	19,61	20,39	16,72
MALT1	13,85	20,64	15,54	13,58
MAP4K1	17,81	26,83	21,36	17,76
MAP4K2	8,90	13,42	19,42	7,31
MAP4K4	437,32	468,53	452,54	519,36
MAPK1	355,20	374,62	426,32	501,59
MAPK11	12,86	15,48	19,42	15,67
MAPK14	253,29	250,78	243,75	271,70
MAPKAPK2	14,84	22,70	36,90	12,54
MARCO	4,95	4,13	8,74	8,36
MASP1	12,86	13,42	21,36	19,85
MASP2	15,83	7,22	12,62	9,40
MBL2	7,92	7,22	9,71	6,27
MBP	120,71	140,35	145,67	117,04
MCL1	376,97	540,77	665,22	525,63
MIF	74,21	142,42	79,63	60,61
MME	6,93	3,10	5,83	3,13
MR1	6,93	10,32	7,77	21,94
MRC1	10,88	5,16	3,88	9,40
MS4A1	14,84	23,74	21,36	7,31
MSR1	3,96	4,13	4,86	5,22
MUC1	30,67	34,06	19,42	24,03
MX1	16,82	7,22	22,34	7,31
MYD88	27,70	53,66	41,76	22,99
NCAM1	9,89	6,19	12,62	17,76
NCF4	17,81	17,54	21,36	12,54
NCR1	4,95	2,06	4,86	2,09
NFATC1	11,87	11,35	8,74	6,27
NFATC2	64,31	71,21	97,11	68,97
NFATC3	165,23	200,21	157,32	183,92
NFIL3	11,87	21,67	40,79	19,85
NFKB1	18,80	20,64	22,34	14,63
NFKB2	22,76	42,31	68,95	44,93
NFKBIA	971,61	1058,84	1990,80	856,89
NFKBIZ	67,28	115,59	218,50	61,65
NLRP3	6,93	6,19	11,65	12,54
NOD1	16,82	13,42	10,68	7,31
NOD2	6,93	16,51	14,57	9,40
NOS2	4,95	3,10	9,71	6,27
NOTCH1	6,93	7,22	8,74	4,18
NOTCH2	25,72	51,60	44,67	39,71
NT5E	19,79	18,58	22,34	32,39
PAX5	7,92	11,35	15,54	18,81
PDCD1	4,95	10,32	9,71	9,40
PDCD1LG2	10,88	7,22	18,45	10,45
PDCD2	42,54	19,61	29,13	29,26
PDGFB	6,93	3,10	3,88	5,22
PDGFRB	8,90	6,19	6,80	3,13
PECAM1	20,78	28,90	36,90	14,63
PIGR	13,85	4,13	22,34	12,54
PLA2G2A	2,97	11,35	17,48	10,45
PLA2G2E	7,92	6,19	8,74	7,31
PLAU	6,93	4,13	9,71	8,36
PLAUR	12,86	17,54	20,39	13,58
PML	41,56	54,70	54,38	48,07
POU2F2	9,89	6,19	9,71	2,09
PPARG	4,95	2,06	3,88	1,04
PPBP	13,85	36,12	26,22	6,27
PRDM1	8,90	9,29	8,74	8,36
PRF1	7,92	7,22	6,80	5,22
PRKCD	5,94	10,32	19,42	10,45
PSMB10	24,74	22,70	20,39	17,76
PSMB5	272,09	261,10	225,30	242,44
PSMB7	989,42	677,00	805,06	912,27
PSMB8	22,76	43,34	50,50	19,85
PSMB9	19,79	28,90	33,99	9,40
PSMC2	476,90	433,44	443,80	457,70
PSMD7	991,39	1066,07	982,78	1092,01
PTAFR	8,90	9,29	6,80	11,49
PTGER4	20,78	15,48	28,16	24,03
PTGS2	14,84	16,51	19,42	12,54
PTK2	75,20	109,39	109,74	115,99
PTPN2	42,54	31,99	56,33	43,89
PTPN22	11,87	17,54	26,22	14,63
PTPN6	24,74	49,54	41,76	18,81
PTPRC_all	21,77	27,86	42,73	18,81
PYCARD	8,90	12,38	12,62	12,54
RAF1	203,82	249,75	221,42	209,00
RAG1	11,87	8,26	18,45	10,45
RAG2	10,88	7,22	15,54	4,18
RARRES3	13,85	16,51	12,62	15,67
RELA	32,65	19,61	37,87	41,80
RELB	7,92	15,48	26,22	25,08
RORC	9,89	6,19	4,86	11,49
RUNX1	43,53	51,60	44,67	35,53
S100A8	87,07	131,07	65,07	41,80
S100A9	127,63	202,27	87,40	55,38
S1PR1	12,86	13,42	17,48	15,67
SELE	10,88	6,19	7,77	9,40
SELL	24,74	40,25	22,34	17,76
SELPLG	13,85	10,32	7,77	11,49
SERPING1	8,90	10,32	21,36	11,49
SH2D1A	17,81	5,16	13,60	12,54
SIGIRR	4,95	5,16	14,57	8,36
SKI	105,87	107,33	80,60	101,36
SLAMF1	7,92	6,19	12,62	6,27
SLAMF6	1,98	5,16	4,86	8,36
SLAMF7	10,88	7,22	8,74	6,27
SLC2A1	762,84	620,24	892,46	852,71
SMAD3	13,85	13,42	20,39	16,72
SMAD5	57,39	54,70	29,13	30,30
SOCS1	20,78	8,26	12,62	6,27
SOCS3	4,95	3,10	11,65	2,09
SPP1	9,89	2,06	6,80	6,27
SRC	6,93	11,35	13,60	9,40
STAT1	39,58	36,12	50,50	41,80
STAT2	28,69	48,50	37,87	37,62
STAT3	122,69	143,45	130,13	98,23
STAT4	7,92	4,13	9,71	6,27
STAT5A	97,95	120,75	132,07	66,88
STAT5B	197,88	187,83	190,34	163,02
STAT6	82,12	65,02	69,92	93,00
SYK	52,44	55,73	67,98	47,02
TAGAP	22,76	34,06	36,90	13,58
TAL1	974,57	933,97	1039,10	1333,40
TAP1	9,89	10,32	15,54	8,36
TAP2	8,90	13,42	12,62	12,54
TAPBP	70,25	77,40	68,95	76,28
TBK1	72,23	81,53	92,26	81,51
TBX21	5,94	7,22	13,60	12,54
TCF4	19,79	28,90	26,22	19,85
TCF7	9,89	5,16	10,68	6,27
TFRC	4642,34	6038,29	10711,48	7059,93
TGFB1	17,81	30,96	34,96	22,99
TGFBI	10,88	19,61	9,71	14,63
TGFBR1	19,79	27,86	11,65	19,85
TGFBR2	24,74	19,61	19,42	10,45
THY1	9,89	6,19	4,86	8,36
TICAM1	31,66	24,77	37,87	26,12
TIGIT	9,89	11,35	3,88	16,72
TIRAP	6,93	5,16	3,88	10,45
TLR1	21,77	14,45	24,28	28,21
TLR2	34,63	20,64	34,96	30,30
TLR3	11,87	22,70	23,31	25,08
TLR4	11,87	6,19	14,57	8,36
TLR5	6,93	4,13	3,88	11,49
TLR7	7,92	14,45	7,77	6,27
TLR8	12,86	7,22	15,54	11,49
TLR9	29,68	27,86	26,22	28,21
TMEM173	26,71	25,80	40,79	18,81
TNF	19,79	19,61	15,54	8,36
TNFAIP3	35,62	51,60	86,43	27,17
TNFAIP6	22,76	14,45	18,45	22,99
TNFRSF10C	10,88	7,22	21,36	15,67
TNFRSF11A	16,82	11,35	12,62	16,72
TNFRSF13B	8,90	6,19	3,88	1,04
TNFRSF13C	12,86	20,64	19,42	20,90
TNFRSF14	16,82	22,70	18,45	17,76
TNFRSF17	10,88	14,45	7,77	5,22
TNFRSF1B	46,50	42,31	58,27	47,02
TNFRSF4	4,95	4,13	13,60	5,22
TNFRSF8	5,94	8,26	10,68	10,45
TNFRSF9	2,97	6,19	8,74	8,36
TNFSF10	11,87	13,42	7,77	11,49
TNFSF11	9,89	8,26	13,60	14,63
TNFSF12	4,95	9,29	9,71	7,31
TNFSF13B	15,83	17,54	22,34	11,49
TNFSF15	11,87	11,35	14,57	11,49
TNFSF4	11,87	12,38	10,68	9,40
TNFSF8	3,96	1,03	2,91	2,09
TOLLIP	69,26	67,08	48,56	45,98
TP53	344,32	378,75	325,33	299,91
TRAF1	3,96	5,16	8,74	9,40
TRAF2	56,40	36,12	63,12	54,34
TRAF3	21,77	25,80	33,02	21,94
TRAF4	13,85	19,61	15,54	14,63
TRAF5	4,95	2,06	3,88	5,22
TRAF6	60,35	47,47	67,98	63,74
TYK2	96,96	103,20	129,16	103,45
UBE2L3	33,64	38,18	33,02	36,57
VCAM1	7,92	6,19	8,74	9,40
VTN	4,95	7,22	13,60	4,18
XBP1	72,23	89,78	125,27	88,82
XCL1	15,83	9,29	13,60	8,36
XCR1	32,65	27,86	37,87	32,39
ZAP70	7,92	9,29	7,77	10,45
ZBTB16	20,78	20,64	28,16	18,81
ZEB1	6,93	8,26	11,65	12,54
sCTLA4	4,95	7,22	3,88	2,09
ABCF1	128,62	134,16	133,04	128,53
ALAS1	27,70	15,48	31,08	24,03
EEF1G	3388,75	2877,24	2991,06	2546,63
G6PD	83,11	79,46	87,40	61,65
GAPDH	3494,61	4329,28	4026,27	2931,19
GUSB	98,94	91,85	112,65	82,55
HPRT1	539,23	499,49	491,39	501,59
OAZ1	5111,32	4052,70	4430,26	6088,09
POLR1B	26,71	30,96	27,19	20,90
POLR2A	139,51	194,02	200,05	222,58
PPIA	61,34	70,18	63,12	64,79
RPL19	8266,56	9062,08	7364,99	6508,17
SDHA	69,26	59,86	73,81	76,28
TBP	119,72	121,78	129,16	130,62
TUBB	2843,58	2275,58	2483,16	2972,99
NEG_A	12,00	4,00	10,00	9,00
NEG_B	13,00	11,00	12,00	9,00
NEG_C	25,00	14,00	18,00	28,00
NEG_D	10,00	5,00	9,00	6,00
NEG_E	12,00	4,00	15,00	7,00
NEG_F	16,00	10,00	15,00	13,00
NEG_G	12,00	9,00	12,00	8,00
NEG_H	13,00	14,00	18,00	15,00
POS_A	19615,00	13381,00	17847,00	19212,00
POS_B	8270,00	5771,00	7591,00	8307,00
POS_C	2515,00	1944,00	2317,00	2448,00
POS_D	539,00	439,00	551,00	518,00
POS_E	119,00	97,00	103,00	95,00
POS_F	41,00	34,00	36,00	38,00
