# Supplementary material for: Human and Mouse Bone Marrow CD45+ Erythroid Cells Have a Constitutive Expression of Antibacterial Immune Response Signature Genes
Source: Biomedicines. 2025 May 17;13(5):1218. doi: 10.3390/biomedicines13051218 (PMC12108605; doi:10.3390/biomedicines13051218)
Supplement: Supplementary file 1 [file biomedicines-13-01218-s001.zip › Supplementary Table S2 - NanoString_Mm_GEX_Filtered.xlsx]

## Sheet: Filtered
Gene	Eb BM ABL 1	Eb BM ABL 2	Eb BM ABL 3	Eb BM HA 1	Eb BM HA 2	Eb BM HA 3	Eb BM hyp02 1	Eb BM hyp02 2	Eb BM hyp02 3	Eb BM N 1	Eb BM N 2	Eb BM N 3	Eb FL N 1	Eb FL N 2	Eb FL N 3	Eb Spl N 1	Eb Spl N 2	Eb Spl N 3
App	9.06	10.28	9.19	8.79	8.78	8.77	7.98	8.6	8.7	7.09	7.01	7.17	7.95	7.715	7.48	6.12	6.5	6.36
Arhgdib	12.12	12.39	12.19	12.69	12.45	12.21	11.76	12.34	12.16	10.835	10.81	10.86	8.67	8.195	7.72	11.12	11.05	10.9
B2m	12.1	12.25	12.31	11.72	11.645	11.57	12.57	12	12.23	11.7	11.61	11.79	11.51	10.865	10.22	13.45	13.21	13.38
Blnk	6.62	8.03	6.71	5.29	5.175	5.06	6.33	6.51	5.96	6.815	6.62	7.01	3.74	3.32	2.9	8.52	9.31	9.14
Btla	6.27	7.44	5.39	5.5	5.73	5.96	4.63	4.19	4.37	4.845	4.67	5.02	6.34	6.705	7.07	8.62	9.12	9.03
C3	9.78	10.14	10.71	10.74	10.49	10.24	9.65	9.78	10.09	8.33	8.27	8.39	5.71	5.99	6.27	5.94	5.9	5.62
Camp	15.72	15.49	15.05	15.4	15.385	15.37	14.44	14.47	14.47	13.005	13.01	13	3.6	1.955	0.31	6.55	7.8	7.89
Casp8	7.45	8.84	6.97	6.76	6.98	7.2	6.27	6.58	6.5	6.33	6.12	6.54	6.96	7.015	7.07	7.46	7.64	7.7
Ccl3	8.82	10.44	9.29	9.28	9.035	8.79	9.17	8.89	9.48	8.695	8.64	8.75	7.36	7.3	7.24	8.3	9.91	9.99
Ccl9	10.23	9.49	9.25	8.54	8.855	9.17	8.99	9.75	10.15	8.325	8.25	8.4	7.14	6.76	6.38	7.76	8.34	8.37
Ccr2	9.54	9.69	7.85	7.93	7.86	7.79	7.13	7.57	8.23	7.965	7.9	8.03	7.31	7.62	7.93	8.07	7.79	7.68
Ccrl2	6.27	8.03	7.71	7.37	7.235	7.1	8.68	8.75	8.87	7.96	7.89	8.03	5.92	6.31	6.7	6.2	8.25	8.12
Cd164	9.13	9.94	9.71	9.5	9.48	9.46	9.64	9.75	9.71	9.045	9.1	8.99	9.12	8.875	8.63	10.25	10.1	10.03
Cd2	7.96	9.69	7.56	7.8	7.85	7.9	8.17	7.22	8.06	8.165	7.98	8.35	5.74	6.015	6.29	11.58	11.38	11.22
Cd22	5.72	7.03	4.39	4.76	4.78	4.8	3.05	3.38	3.96	4.135	4.23	4.04	5.26	5.445	5.63	7.49	8.91	8.89
Cd24a	10.93	10.98	11.68	12.04	12.02	12	13.5	13.57	13.54	13.625	13.67	13.58	11.65	11.73	11.81	10.44	11.3	11.17
Cd274	6.94	8.14	6.39	6.54	6.76	6.98	6.39	6.06	6.46	5.13	5	5.26	7.48	7.32	7.16	8.37	9.06	8.92
Cd36	7.4	7.25	7.19	6.59	6.735	6.88	10.52	9.71	10.11	9.51	9.54	9.48	11.64	10.885	10.13	7.55	7.75	7.74
Cd44	9.28	9.8	8.71	8.67	8.775	8.88	9.9	9.89	10.23	8.51	8.45	8.57	7.73	7.68	7.63	8.63	8.21	8.2
Cd55	7.24	9.44	8.48	8.1	8.235	8.37	8.29	7.41	8.18	7.76	7.47	8.05	6.95	7.22	7.49	9.49	10.07	10.2
Cd69	6.94	8.69	8.19	8.96	8.63	8.3	7.46	7.32	7.54	6.49	6.43	6.55	2.45	2.38	2.31	9.84	10.73	10.73
Cd74	10.65	11.21	10	10.78	10.595	10.41	10.45	9.76	9.6	10	9.96	10.04	5.06	5.21	5.36	14.06	14.12	14.03
Cd79b	8.13	9.35	8.56	7.4	6.76	6.12	7.66	6.9	7.23	7.87	7.76	7.98	5.49	5.615	5.74	10.36	10.65	10.78
Cd81	8.68	9.35	9.25	9.02	9.015	9.01	8.71	8.6	8.56	8.63	8.53	8.73	8.14	8.12	8.1	8.76	9.02	9.06
Cd82	8.22	9.03	8.48	7.86	8.125	8.39	8.98	8.88	8.72	9.135	9.1	9.17	7.43	7.26	7.09	7.89	8.37	8.13
Cd83	8.15	8.77	6.97	8.33	8.04	7.75	7.99	8.83	8.41	7.365	7.39	7.34	6.7	6.505	6.31	11.09	12.32	12.17
Cd9	9.09	9.87	9.56	9.06	8.835	8.61	8.62	8.95	9	7.68	7.73	7.63	9.66	9.23	8.8	7.28	7.4	7.44
Cd97	8.91	10.06	9.09	8.51	8.74	8.97	8.05	8.31	7.82	6.96	6.94	6.98	5.45	5.285	5.12	8.67	8.65	8.46
Cebpb	9.13	9.3	9.67	8.85	8.64	8.43	8.76	9.59	9.36	8.24	8.26	8.22	7.32	7.01	6.7	8.77	9.4	9.32
Clec4e	9.64	9.53	9.39	8.83	8.755	8.68	9.4	10.46	10.81	7.95	7.93	7.97	6.16	6.55	6.94	6.2	7.14	6.64
Clec5a	8.04	8.84	8.09	8.96	8.63	8.3	8.69	9.6	9.33	6.92	6.86	6.98	4.95	4.425	3.9	3.03	3.28	3.57
Csf2rb	8	8.9	8.48	6.8	6.81	6.82	6.11	6.92	6.83	4.885	5	4.77	6.47	6.415	6.36	4.03	4.67	5.25
Ctnnb1	9.24	10.28	9.43	8.91	9.025	9.14	9.79	9.17	9.81	9.145	9.05	9.24	10.98	10.555	10.13	9.65	8.79	8.72
Ctsg	12.07	12.03	11.28	11.87	11.775	11.68	10.26	10.53	10.65	8.345	8.33	8.36	5.51	5.535	5.56	3.03	2.35	1.98
Ctss	9.01	7.61	7.19	7.8	7.76	7.72	7.88	8.83	8.72	8.155	8.17	8.14	11.72	11.025	10.33	10.09	9.98	9.99
Cxcr4	9.79	10.8	9.81	9.1	9.055	9.01	9.45	9.63	9.61	9.075	9.03	9.12	6.76	6.62	6.48	10.77	10.88	11.03
Cxcr5	6.06	7.25	5.39	5.17	5.335	5.5	4.05	3.7	4.18	3.645	3.14	4.15	5.94	5.95	5.96	8.65	9	9
Cybb	11.39	11.91	11.5	11.81	11.645	11.48	10.9	11.79	11.27	9.99	10.02	9.96	6.42	5.32	4.22	9.46	10.17	10.05
Ebi3	8.41	9.73	8.85	8.36	7.98	7.6	8.46	8.31	8.64	6.95	6.82	7.08	6.65	6.72	6.79	5.84	6.25	6.36
Ets1	8.93	9.49	8.64	8.83	8.81	8.79	8.57	8.35	8.29	8.295	8.2	8.39	5.98	6.375	6.77	11.68	11.54	11.54
Fcer1g	9.59	10.03	9.91	9.67	9.505	9.34	9.03	9.05	9.52	8.025	7.99	8.06	8.61	7.865	7.12	6.98	7.56	7.63
Fcgr2b	9.72	10.06	9.34	9.91	9.88	9.85	9.22	9.77	9.59	8.025	7.93	8.12	7.51	7.345	7.18	9.22	9.83	9.8
Fcgr3	8.11	8.14	9.25	8.4	8.34	8.28	8.08	8.11	8.22	6.88	6.84	6.92	8.93	8.17	7.41	5.73	6.4	6.36
Fn1	9.34	9.49	8.19	7.57	7.72	7.87	7.37	7.76	8.09	7.56	7.49	7.63	7.88	8.29	8.7	5.73	6.74	6.59
H2-Aa	10.71	11.09	9.48	9.86	9.83	9.8	10.85	9.78	9.77	9.96	9.84	10.08	6.04	6.28	6.52	14.04	13.93	14.1
H2-Ab1	5.98	6.03	4.39	8.61	7.665	6.72	8.92	7.85	7.93	8.31	8.31	8.31	3.87	4.545	5.22	12.43	12.2	12.29
H2-DMa	7.51	8.53	6.71	7.17	6.585	6	6.27	6.54	6.9	5.95	5.93	5.97	5.49	5.855	6.22	9.11	9.79	9.84
H2-DMb2	7.06	7.9	6.39	8.02	7.62	7.22	6.55	6.16	5.83	5.975	5.87	6.08	5.26	5.69	6.12	10.91	11.29	11.13
H2-Ea-ps	9.61	9.3	7.85	8.3	8.515	8.73	8.19	7.61	7.56	8.26	8.25	8.27	2.28	2.455	2.63	12.5	12.52	12.4
H2-Eb1	7.77	8.14	6.97	7.96	7.825	7.69	8.08	6.79	6.96	7.375	7.4	7.35	5.76	6.08	6.4	11.81	11.65	11.97
H2-K1	8.11	9.69	8.64	8.77	8.71	8.65	8.99	8.95	8.4	8.065	7.93	8.2	7.55	7.525	7.5	10.89	10.78	10.87
H2-Ob	6.67	7.77	4.39	6.17	6.085	6	5.4	4.6	5.28	4.745	4.47	5.02	5.64	5.93	6.22	9.19	9.49	9.26
Ifna1	4.62	4.44	5.39	2.59	3.15	3.71	4.9	4.12	4.37	0.625	0.14	1.11	8.1	8.655	9.21	4.35	1.03	0.66
Ifnar1	8.02	8.14	8.39	7.45	7.195	6.94	8.34	8.35	8.14	7.54	7.58	7.5	7.5	7.335	7.17	9.19	8.46	8.33
Ifnar2	8.25	8.84	8.78	7.2	7.36	7.52	8.01	8.21	8.03	6.935	6.83	7.04	7.48	7.125	6.77	6.98	6.68	6.94
Ifngr1	9.24	9.4	8.56	8.48	8.685	8.89	7.97	8.99	8.62	7.655	7.73	7.58	6.36	5.96	5.56	9.56	8.74	8.58
Ikbke	7.37	8.84	7.56	7.61	7.565	7.52	6.42	6.37	5.96	5.105	5.1	5.11	5.84	6.12	6.4	7.03	6.85	6.82
Il16	8	9.14	9.03	8.73	8.55	8.37	9.11	8.87	8.95	7.28	7.03	7.53	5.72	5.76	5.8	8.32	8.27	8.29
Il17ra	8.15	9.61	8.56	6.91	7.14	7.37	8.44	8.58	8.37	7.51	7.38	7.64	6.61	6.745	6.88	8.3	8.26	8.37
Il1b	7.37	8.14	7.19	6.76	6.28	5.8	7.92	8.23	9.11	8.37	8.33	8.41	6.27	6.72	7.17	7.55	9.75	9.71
Il1r2	9.33	9.14	8.56	7.63	7.68	7.73	10.09	9.7	10.59	10	9.9	10.1	6.13	6.275	6.42	8.54	8.98	9.21
Il4ra	7.51	8.25	7.71	7.32	7.28	7.24	6.76	7.73	7.18	5.86	5.7	6.02	6.18	5.87	5.56	9.2	9.15	8.82
Irak2	7.77	9.4	8.29	6.59	6.855	7.12	6.95	6.94	7.13	5.375	5.39	5.36	6.29	6.325	6.36	7.46	7.25	7.21
Irak3	8.22	9.4	8.71	7.76	7.895	8.03	8.64	8.29	8.41	6.19	6.1	6.28	5.82	6.055	6.29	6.98	6.86	7.13
Irf1	7.72	9.3	8.91	8.25	7.98	7.71	8.24	8.78	8.34	6.735	6.59	6.88	5.19	5.18	5.17	9.86	9.2	9.04
Irf4	6.77	8.14	6.71	6.34	5.965	5.59	6.31	6.48	6.02	6.485	6.39	6.58	5.77	5.985	6.2	9.45	9.89	10.22
Irgm1	7.51	9.14	7.19	7.47	7.56	7.65	7.77	7.75	7.93	7.55	7.45	7.65	8.25	7.89	7.53	7.98	7.91	7.8
Itgal	7.86	9.2	7.97	7.78	7.835	7.89	7.05	7.19	7.26	6.09	5.9	6.28	6.15	6.095	6.04	7.58	7.87	7.85
Itgam	9.13	10.2	9.78	9.62	9.505	9.39	8.85	9.05	9.13	7.88	7.92	7.84	5.8	5.82	5.84	5.62	6.34	6.42
Itgb1	8.41	9.94	8.78	8.69	9	9.31	9.59	8.95	9.62	9.305	9.19	9.42	9.69	9.435	9.18	9.32	8.6	8.72
Itgb2	9.36	9.77	9.39	8.59	8.485	8.38	8.21	8.4	7.87	6.89	6.76	7.02	7.44	7.265	7.09	7.62	7.19	7.35
Jak1	8.79	9.73	8.85	8.5	8.715	8.93	8.94	9.29	9.1	8.49	8.46	8.52	7.93	7.8	7.67	10.03	9.72	9.66
Lair1	7.62	9.09	5.97	6.72	6.95	7.18	6.47	6.53	6.46	4.735	4.47	5	6.55	6.535	6.52	6.12	5.58	5.68
Lck	4.62	4.44	6.71	1.59	2.4	3.21	5.13	0	5.07	5.345	5.23	5.46	5.23	5.565	5.9	9.53	8.51	8.33
Lilrb4	11.51	13.3	11.26	10.54	10.705	10.87	11.08	11.25	11.52	9.71	9.4	10.02	10.15	9.575	9	8.54	9.43	9
Litaf	8.33	9.3	8.19	8.1	7.285	6.47	8.7	9.09	9.13	7.675	7.65	7.7	7.42	7.11	6.8	8.57	8.16	8.09
Ltb	6.86	6.44	6.71	6.68	6.615	6.55	6.76	7.12	6.93	5.815	5.95	5.68	5.45	5.465	5.48	9.15	9.85	9.72
Ly86	7.83	7.44	5.97	6.76	6.78	6.8	6.92	7.27	7.48	6.665	6.41	6.92	6.52	6.45	6.38	9.39	9.87	10.08
Mapk1	7.74	8.53	7.39	8.4	8.34	8.28	8.45	9.29	8.87	8.735	8.78	8.69	7.74	7.71	7.68	8.18	8.53	8.4
Mapk14	8.41	9.09	8.48	8.1	8.15	8.2	8.34	7.96	8.27	7.835	7.86	7.81	6.62	6.72	6.82	6.98	7.32	7.53
Mapkapk2	8.3	8.44	7.71	8.59	8.235	7.88	8.36	9.09	8.58	6.99	7.13	6.85	6.58	6.445	6.31	7.76	7.38	7.41
Mif	7.43	8.03	8.19	8.37	8.235	8.1	6.99	6.91	7.18	7.355	7.3	7.41	9.11	9.295	9.48	8.01	8.36	8.67
Ms4a1	6.9	8.9	7.19	7.57	7.535	7.5	6.37	5.93	6.23	7.165	7.14	7.19	6.2	6.4	6.6	11.14	11.62	11.41
Mx1	5.9	7.9	5.97	4.59	4.65	4.71	6.4	5.47	6.37	4.105	4.14	4.07	9.78	10.06	10.34	5.84	5.44	4.66
Ncf4	11.49	12.01	11.59	11.06	11.07	11.08	10.41	10.21	10.55	9.065	9.01	9.12	7.33	6.935	6.54	8.66	8.93	8.82
Nfil3	8.1	8.9	8.39	7.84	7.59	7.34	7.06	7.55	7.6	5.855	5.98	5.73	5.6	5.435	5.27	7.12	6.58	6.47
Nfkb1	8.33	9.65	8.19	7.42	7.64	7.86	8.04	7.8	7.93	6.77	6.65	6.89	6.42	6.215	6.01	8.73	8.41	8.48
Nfkb2	8.32	10.17	9.14	8.13	8.1	8.07	9.03	8.19	8.46	7.155	7.12	7.19	6.62	6.62	6.62	9.2	9.06	8.76
Nfkbia	10.13	10.49	10.19	9.57	9.365	9.16	9.28	9.54	9.34	7.455	7.46	7.45	5.64	5.74	5.84	8.51	9.04	9.15
Nfkbiz	8.73	10.63	10.64	10.2	9.96	9.72	9.36	10.27	10.49	8.49	8.29	8.69	5.72	5.92	6.12	8.54	9.52	9.3
Notch1	6.81	9.35	7.39	5.68	5.47	5.26	6.24	5.97	6.07	4.695	4.79	4.6	5.6	5.7	5.8	5.84	5.12	5.22
Pax5	7.2	9.4	7.39	6.05	5.745	5.44	6.11	5.35	5.83	6.085	6	6.17	5.26	5.53	5.8	8.26	9.11	9.16
Plaur	11.01	11.76	11.14	10.4	10.3	10.2	10.13	10.07	10.53	8.99	8.91	9.07	7.48	7.14	6.8	9.44	9.54	9.37
Prim1	7.57	8.84	7.56	7.26	7.405	7.55	8.21	7.66	7.9	8.37	8.18	8.56	6.97	7.12	7.27	5.62	5.57	5.54
Prkcd	8.41	10.44	9.09	9.07	9.035	9	8.22	8.51	8.66	7.675	7.52	7.83	7.34	7.185	7.03	8.63	8.84	8.54
Psmb5	8.04	8.9	8.29	7.93	7.99	8.05	8.04	7.64	8.13	8.065	8.06	8.07	8.56	8.45	8.34	8.05	7.29	7.3
Psmb7	8.79	8.97	9.25	8.5	8.685	8.87	8.92	8.59	9.01	8.97	8.89	9.05	8.36	8.42	8.48	8.18	8.07	8.01
Psmc2	8.84	9.35	8.78	9.09	9.16	9.23	9.71	9.52	9.71	9.81	9.81	9.81	9.23	9.24	9.25	8.89	8.74	8.73
Ptpn2	7.96	9.03	7.85	7.45	7.545	7.64	8.39	7.55	8.11	7.335	7.28	7.39	6.45	6.485	6.52	8.33	8.02	8.03
Ptpn6	8.72	9.53	8.71	8.97	8.77	8.57	8.53	8.64	8.76	7.86	7.77	7.95	6.66	6.13	5.6	9.59	9.77	9.74
Ptprc	9.25	9.94	9.34	9.19	9.1	9.01	9.05	9.45	9.32	8.25	8.17	8.33	6.77	6.35	5.93	10.69	10.67	10.54
Relb	6.67	8.25	7.39	6.63	6.83	7.03	8.48	7.73	8.24	6.14	5.73	6.55	6.49	6.505	6.52	8.91	8.28	8.3
S100a8	16.79	17.29	16.58	17.42	17.265	17.11	16.55	16.81	16.91	15.64	15.64	15.64	7.08	6.865	6.65	10.97	11.8	11.81
S100a9	17.78	18.14	17.62	18.11	18	17.89	17.6	17.74	18.07	16.625	16.62	16.63	7.15	5.925	4.7	12.06	12.74	12.91
Sell	9.49	9.3	9.19	8.66	8.57	8.48	8.42	8.39	8.83	7.65	7.61	7.69	6.48	6.665	6.85	9.16	9.51	9.65
Spn	8.58	9.69	8.91	9.06	9.005	8.95	8.53	8.01	8.27	7.41	7.33	7.49	6.21	6.365	6.52	8.07	6.92	6.93
Stat3	8.74	9.77	9.67	8.66	8.68	8.7	8.76	9.02	9	7.365	7.29	7.44	6.83	6.595	6.36	9.62	8.93	8.76
Stat6	8.51	9.14	8.19	7.74	7.88	8.02	7.9	7.53	7.9	7.13	7.01	7.25	7.36	7.17	6.98	8.42	8.39	8.4
Syk	9.29	9.8	9.39	8.72	8.7	8.68	9	9.31	9.32	8.68	8.63	8.73	8.42	7.975	7.53	9.85	10.55	10.23
Tagap	6.94	8.14	8.29	7.84	7.59	7.34	7.95	7.57	8.1	6.54	6.29	6.79	5.9	6.23	6.56	9.77	9.36	9.36
Tal1	7.37	8.53	7.85	7.14	7.355	7.57	8.93	9.01	9.4	9.725	9.66	9.79	7.91	8.205	8.5	3.62	2.84	3.12
Tcf7	4.98	4.44	4.39	4.4	4.51	4.62	4.29	2.6	3.7	2.05	1.73	2.37	5.88	6.34	6.8	9.02	7.91	7.97
Tfrc	10.41	11.43	10.91	10.41	10.64	10.87	12.18	11.7	12.18	12.215	12.15	12.28	11.09	11.09	11.09	8.85	8.51	8.52
Tgfb1	9.01	9.9	9.14	9.35	9.265	9.18	9.32	9.22	9.28	8.58	8.44	8.72	8.86	8.28	7.7	9.7	9.29	9.35
Tgfbi	9.32	8.77	8.09	7.32	7.28	7.24	8.1	8.68	9	7.37	7.25	7.49	5.72	6.21	6.7	7.07	7.6	7.54
Tgfbr2	7.02	8.44	7.97	6.63	6.58	6.53	6.9	7.13	6.42	5.985	5.76	6.21	6.53	6.3	6.07	9.03	8.78	8.67
Tnfaip3	9.91	11.18	10.36	10.68	10.54	10.4	10.33	10.05	10.61	9.25	9.12	9.38	6.53	6.555	6.58	11.48	11.57	11.47
Tnfrsf11a	4.62	6.44	4.39	3.91	4.64	5.37	4.9	3.8	4.83	2.955	2.95	2.96	8.5	8.75	9	2.03	3.84	3.36
Tnfrsf14	6.9	8.25	7.56	7.61	7.565	7.52	8.92	8.94	8.87	9.47	9.48	9.46	7.93	7.995	8.06	5.62	6.22	5.93
Tollip	8.4	9.2	8.85	8.76	8.88	9	9.07	9.15	9.25	8.37	8.36	8.38	7.84	7.875	7.91	8.3	8.56	8.36
Traf4	8.15	9.14	7.56	6.98	6.445	5.91	6.79	6.97	7.07	5.85	5.64	6.06	6.34	6.79	7.24	6.28	5.61	5.12
Trem1	9.96	10.51	9.94	9.51	9.57	9.63	9.37	9.19	9.82	8.245	8.21	8.28	5.88	6.255	6.63	5.73	6.51	6.63
Tyrobp	11.55	10.67	11	11.25	11.19	11.13	11	11.79	11.54	10.645	10.7	10.59	10.88	10.19	9.5	9.9	10.44	10.53
Xbp1	9.51	10.9	10.36	9.57	9.52	9.47	9.92	10.13	9.91	8.585	8.54	8.63	8.31	8.26	8.21	9.72	9.59	9.61
